# Supplementary material for: Neutrophil extracellular traps released by neutrophils impair revascularization and vascular remodeling after stroke
Source: Nat Commun. 2020 May 19;11:2488. doi: 10.1038/s41467-020-16191-y (PMC7237502; doi:10.1038/s41467-020-16191-y)
Supplement: Supplementary file 4 — Source Data [file 41467_2020_16191_MOESM4_ESM.xlsx]

## Sheet: Figure1b
	Fig1b

## Sheet: Figure1c
	Fig1c		Sham	1d	3d	5d	7d	14d
		n1	0.0540251	0.59926	0.795594	0.750516	0.587747	0.360477
		n2	0.0483124	0.879316	0.967904	0.709378	0.779696	0.650787
		n3	0.0533177	0.634856	1.15705	0.749319	0.590256	0.634119
		n4	0.0214422	0.84372	1.2558	0.708664	0.431556	0.308377
		n5	0.0203348	0.575166	0.823651	0.930813	0.271936	0.399716
		Average	0.0394864	0.706464	1	0.769738	0.532238	0.470695
		SD	0.0171242	0.143681	0.202491	0.0923376	0.190773	0.160214

## Sheet: Figure1d
	Fig1d		Sham	Stroke
		n1	0.00097	0.12829
		n2	3e-05	0.08735
		n3	0.00237	0.10919
		n4	0.0420075	0.172665
		n5	0.0500925	0.143662
		n6	0.0594375	0.18414
		Average	0.0258179	0.13755
		SD	0.0276184	0.0370166

## Sheet: Figure1h
	Fig1h		Sham	Stroke
		n1	14	27.8
		n2	11.4	30.5
		n3	12	20.8
		n4	10.7	21.1
		n5	5.65	37.9
		n6	8.83	28.3
		Average	10.43	27.7333
		SD	2.88555	6.3783

## Sheet: Figure2a
	Fig2a		Isotype	Anti-Ly6G
		n1	1.856	0.308
		n2	1.89	0.474
		n3	1.56	0.256
		Average	1.76867	0.346
		SD	0.181508	0.11386

## Sheet: Figure2b
	Fig2b		Isotype	Anti-Ly6G
		n1	5.19	3.21
		n2	5.67	3.98
		n3	6.49	2.41
		Average	5.78333	3.2
		SD	0.657368	0.785048

## Sheet: Figure2c
	Fig2c		Isotype	Anti-Ly6G
		n1	35.5556	4.44444
		n2	51.1111	2.22222
		n3	35.5556	5.55556
		n4	32.2222	2.22222
		n5	30	6.66667
		n6	26.6667	5.55556
		Average	35.1852	4.44444
		SD	8.51046	1.85924

## Sheet: Figure2e
	Fig2e		Sham	Isotype	Anti-Ly6G
		n1	0.008	2.5	1.3
		n2	0.04	2.2	0.1
		n3	0.03	2.6	1.4
		n4	0.04	1.3	0.7
		n5	0.04	1.2	2.2
		n6	0.06	1.4	1.1
		Average	0.0363333	1.86667	1.13333
		SD	0.0169902	0.637704	0.706163

## Sheet: Figure2g
	Fig2g		Sham	Isotype	Anti-Ly6G
		n1	0.182509	2.26036	1.29573
		n2	0.132617	1.65081	1.19542
		n3	0.261437	1.81691	1.26297
		n4	0.516573	2.01328	1.48053
		n5	0.269259	1.9485	1.44044
		n6	0.351993	1.9714	2.01217
		Average	0.285731	1.94354	1.44788
		SD	0.136117	0.203844	0.296856

## Sheet: Figure2i
	Fig2i		Sham	Isotype	Anti-Ly6G
		n1	7.69495	9.14257	12.6682
		n2	8.05695	11.9627	14.1608
		n3	6.47546	9.38889	12.626
		n4	6.48734	9.64856	13.6101
		n5	5.80863	8.92337	11.3912
		n6	6.14448	9.85493	12.0163
		Average	6.77797	9.82018	12.7454
		SD	0.893709	1.10188	1.01358

[truncated: 109 more sheets: Figure2k, Figure3b, Figure3c, Figure3d, Figure3f, Figure3g, Figure3h, Figure3i, Figure3k, Figure4a, Figure4b, Figure4d, Figure4f, Figure4h, Figure4i, Figure4k, Figure4m, Figure4n, Figure4o, Figure4p …]
